# Supplementary material for: Immunonutritional Protease Inhibitors from T. durum and A. sativa Display Metabolic Similarities When Assayed on Human Macrophage-like Cells
Source: Int J Mol Sci. 2021 Aug 2;22(15):8307. doi: 10.3390/ijms22158307 (PMC8347451; doi:10.3390/ijms22158307)
Supplement: Supplementary file 1 [file ijms-22-08307-s001.zip]

Archive with 1 entries (1 files):
- ijms-1293387-supplementary.pdf
